# Supplementary material for: Effective for Whom? A Review of Psychological and Social Intervention Recommendations in European Dementia Care Guidelines Through the Lenses of Social Health and Intersectionality
Source: Behav Sci (Basel). 2025 Apr 2;15(4):457. doi: 10.3390/bs15040457 (PMC12023985; doi:10.3390/bs15040457)
Supplement: Supplementary file 1 [file behavsci-15-00457-s001.zip]

Archive with 1 entries (1 files):
- behavsci-3515770-supplementary.xlsx
