# Supplementary material for: Effective for Whom? A Review of Psychological and Social Intervention Recommendations in European Dementia Care Guidelines Through the Lenses of Social Health and Intersectionality
Source: Behav Sci (Basel). 2025 Apr 2;15(4):457. doi: 10.3390/bs15040457 (PMC12023985; doi:10.3390/bs15040457)
Supplement: Supplementary file 1 [file behavsci-15-00457-s001.zip › behavsci-3515770-supplementary.xlsx]

## Sheet: Summary table
Country	Number of guidelines identified	Number that recommend at least one specific psychological or social intervention	Which psychological or social interventions are recommended by at least one guideline?	Number that contain at least one reference to (potential) inequity in practice or research	Number that contain at least one reference to at least one aspect of intersectionality	Number that contain at least one reference to at least one aspect of social health
Austria	1	0	N/A	N/A	N/A	N/A
Belgium	1	1	Psychoeducation for people with dementia and caregivers	0	0	0
Czech Republic	6	3	Cognitive stimulation Psychoeducation for people with dementia and caregivers Counselling Care planning Cognitive rehabilitation Sensory stimulation (aromatherapy) Music therapy Occupational therapy Physiotherapy Nutritional care Pet therapy Personal validation	0	1	1
Denmark	4	4	Sleep hygiene Reminiscence therapy Psychoeducation for people with dementia and caregivers Music therapy Supervised fitness training Cognitive stimulation therapy Cognitive training Cognitive rehabilitation Sensory stimulation Dance therapy	0	2	2
Germany	4	3	Cognitive training Cognitive stimulation therapy Physical activity training Cognitive behavioural therapy Reminiscence therapy Music therapy Dance therapy Mindfulness Sensory stimulation (aromatherapy, touch therapy) Pet therapy Personal validation Life story work	0	3	2
Ireland	6	4	Therapeutic interventions to support communication, e.g. conversation coaching Life story work Reminiscence therapy Self-management interventions based on a psycho-social group rehabilitation Cognitive stimulation therapy Cognitive training Cognitive rehabilitation therapy (CRT) Sensory approaches such as aromatherapy, massage and touch therapies Creative arts therapies including approaches which…	4	6	6
Italy	1	1	Music therapy Reminiscence therapy Cognitive rehabilitation Cognitive training Environmental assessment and modification Therapeutic gardens Psychotherapies	1	1	0
Netherlands	4	3	Occupational therapy Cognitive stimulation therapy Cognitive restructuring Combined psychological and social interventions Psychoeducation for people with dementia and caregivers Music therapy Reminiscence therapy Sensory stimulation therapies (inc aromatherapy) Cognitive behavioural therapy	2	1	2
Poland	5	2	Meeting Center Programme Support Music therapy Psychomotor therapy Cognitive training Reminiscence therapy Physiotherapy Animal assisted therapy Art therapy Occupational therapy Physiotherapy Speech therapy	0	1	1
Portugal	3	3	Cognitive stimulation therapy Cognitive training Cognitive rehabilitation Music therapy Behavioural and carer interventions Psychoeducation for people with dementia and caregivers Communication training Massage Reminiscence therapy Cognitive behavioural therapy	1	2	1
Spain	7	6
United Kingdom	5	5	Cognitive stimulation therapy Cognitive Rehabilitation Group Reminiscence Sleep Hygiene Carer interventions Interpersonal therapy Sensory stimulation (aromatherapy, massage etc.) Music therapy Dance Life story work Physical activity and exercise Social interactions	4	4	5
Total	47	35		12	21	20

## Sheet: Overview
Number	Guideline title	Link	Country	Identified by INTEREST member	1. Are specific psychosocial, psychological or social interventions recommended? (Select from drop-down list Yes/No) A specific intervention is theoretically-based, focused and replicable (specific method has been described). E.g. an occupational therapy intervention programme like EDOMAH could be included, but simply "Occupational therapy" could not. IF NO SPECIFIC PSYCHOLOGICAL OR SOCIAL INTERV…	2. Are there generic recommendations about psychosocial, social or psychological interventions in general? (Select from drop-down list Yes/No). If the answer to question one was "No", then you have now completed data extraction. Thank you!	3. Which specific psychosocial, psychological or social interventions are recommended? Please list all of the specific, named psychological and social interventions that are recommended in the guideline. Please provide the intervention exactly as named and, if appropriate, a translation into English. PLEASE PROCEED AND COMPLETE THE REST OF THE FORM.	Direct references to inequity Copy and paste (no need to translate) sentences from the guideline that refer explicitly to inequity (or equivalent translation), in any context. Include page and line numbers for each quotation.	Count direct references to inequity Count the number of quotations extracted for each guideline in column F.	Direct references to (un)representativeness of samples in primary research on which guideline is based Copy and paste sentences from the guideline that refer explicitly to representativeness of primary research samples used for cerating the guideline, in any context. Include page and line numbers for each quotation.	Count direct references to (un)representativeness of primary research samples. Count the number of quotations extracted for each guideline in column H.	Direct reference to intersectionality Copy and paste sentences from the guideline that refer explicitly to intersetionality, in any context. Include page and line numbers for each quotation. FOR DEFINITION AND EXPLANATION OF INTERSECTIONALITY, SEE ARTICLE: https://link.springer.com/article/10.1186/s12939-020-01318-w	Count references to intersectionality Count the number of quotations for each guideline in column J.	Direct references to poverty Copy and paste sentences from the guideline that refer to poverty, in any context. Include page and line numbers for each quotation.	Count references to poverty Count the number of quotations for each guideline in column L.	Direct references to gender Copy and paste sentences from the guideline that refer to gender, in any context. Include page and line numbers for each quotation.	Count references to gender Count the number of quotations for each guideline in column N.	Direct references to Religion Copy and paste sentences from the guideline that refer to religion, in any context. Include page and line numbers for each quotation.	Count references to religion Count the number of quotations for each guideline in column P.	Direct references to Disability (other than cognitive impairment) Copy and paste sentences from the guideline that refer to disability other than cognitive impairment, in any context. Include page and line numbers for each quotation.	Count references to disability Count the number of quotations for each guideline in column R.	Direct reference to Sexuality Copy and paste sentences from the guideline that refer to sexuality, in any context. Include page and line numbers for each quotation.	Count references to sexuality Count the number of quotations for each guideline in column T.	Direct reference to age Copy and paste sentences from the guideline that refer to age, in any context. Include page and line numbers for each quotation.	Count references to age Count the number of quotations for each guideline in column V.	Direct reference to comorbidity Copy and paste sentences from the guideline that refer to comorbidity, in any context. Include page and line numbers for each quotation.	Count references to comorbidity Count the number of quotations for each guideline in column X.	Direct references to "social health" (or equivalent translation) Copy and paste sentences from the guideline that refer explicitly to social health, in any context. Include page and line numbers for each quotation. FOR DEFINITION AND EXPLANATION OF SOCIAL HEALTH AND RELATED CONSTRUCTS SEE ARTICLES: https://www.tandfonline.com/doi/full/10.1080/13607863.2016.1254596 AND https://www.frontiersin.org/…	Count references to social health Count the number of quotations for each guideline in column Z.	Direct references to individual capacity to fulfill obligations in society	Count references to individuals' capacity of fulfil obligations Count the number of quotations for each guideline in column AB.	Direct references to individual self-management, independence or autonomy	Count references to self-management Count the number of quotations for each guideline in column AD.	Direct references to individual social participation	Count references to social participation Count the number of quotations for each guideline in column AF.	Direct references to context of social structures	Count references to social structures Count the number of quotations for each guideline in column AH.	Direct references to context of functional social interactions	Count references to context of functional social interactions Count the number of quotations for each guideline in column AJ.	Direct references to appraisal of social interactions in network	Count references to appraisal of social interactions in network Count the number of quotations for each guideline in column AL.
1	Demenzstrategie: Gut leben mit Demenz	https://www.sozialministerium.at/Themen/Pflege/Demenz.html	Austria	Sara Bartels	No	Yes
2	YOU AND ME, TOGETHER WE ARE HUMAN: A reference framework for quality of life, housing and care for people with dementia	https://drive.google.com/file/d/1chd0-OsWagS4xyQlFpNkFaJ1r6sQhghH/view?usp=drive_link	Belgium	Saloua Berdai	Yes	Yes	psycho-education package Dementie en nu. a series of ten meetings, focused on family carers of people with dementia. Pg 41.			No	No	No	No	No	No	No	No	No	No	No	No	No	No	No	No	No	No	No for all
3	Doporučené diagnostické a terapeutické postupy pro všeobecné praktické lékaře DEMENCE	https://drive.google.com/file/d/1xbizkvIu4FUgqvkuPYOPLmRdUuQyyDaz/view?usp=drive_link	Czech Republic	Iva Holmerova	Yes	Yes	case management 3.4.1, lifestyle approach, validation 3.6.1. and:kognitivní rehabilitaci, fyzickou aktivitu, dále reminiscenční terapii („léčba vzpomínkami“), muzikoterapii, pet terapii, terapeutické vaření, tanec, senzorickou stimulaci, vhodná aktivita (známá činnost, která pacienta těší), psychoterapeutické techniky (např. multisenzorická stimulace, aromaterapie (levandule, meduňka), relaxační …																	Syndrom demence se vyskytuje u 5 % lidí nad 65 let a u více než 30 % ve věkové skupině 80+. Není součástí normálního stárnutí - 1. Introduction		section 3.4 on comorbidities -medical						medical recommendation: refers to ADLs in different sections
4	DOPORUČENÉ POSTUPY PSYCHIATRICKÉ PÉČE 2018	https://drive.google.com/file/d/1E0egfmMlHeMMMtYw5Q-SHf253HpCAQ_g/view?usp=drive_link	Czech Republic	Iva Holmerova	Yes	Yes	Cognitive stimulation, education, counselling and support, care planning, cognitive rehabilitation, aromatherapy, music therapy, validation, OT, PT, nutritional care
5	DOPORUČENÉ POSTUPY PRO LECBU ALZHEIMEROVY NEMOCI A DALSICH ONEMOCNENI SPOJENYCH S DEMENCI	https://drive.google.com/file/d/1K95hzxMO0KTtJSeawvZEkWUtlLJGLth5/view?usp=drive_link	Czech Republic	Iva Holmerova	Yes	Yes	day light, cognitive training, reminiscence therapy, copping (in case of hallucinations)
6	Ochrana práv seniorů v instituci s důrazem na osoby s demencí	https://drive.google.com/file/d/18Nyo6MyFK71pKhJz26uvS5YqQSi1esVN/view?usp=drive_link	Czech Republic	Iva Holmerova	No
7	Strategie České alzheimerovské společnosti P-PA-IA	https://drive.google.com/file/d/1GGeg1LFtIOu7Ubot6IkdfgpbfaL5CJlF/view?usp=drive_link	Czech Republic	Iva Holmerova	No
8	Národní akční plán pro Alzheimerovu nemoc 2020 – 2030	https://mzd.gov.cz/wp-content/uploads/2021/04/NAPAN-2020-2030.pdf	Czech Republic	Iva Holmerova	No
9	Forebyggelse of behandling af adfærdsmæssige og psykiske symptomer hos mennesker med demens - National klinisk retningslinje	https://www.sst.dk/-/media/Udgivelser/2019/NKR-demens-og-adf%C3%A6rdsm%C3%A6ssige-problemer/NKR-for-demens-og-BPSD.ashx	Denmark	Simone Anna Felding	Yes	Yes	Principperne om personcentreret omsorg (principles of personcentered care); Superviseret konditionstræning (supervised cardio training); Søvnhygiejne (sleep hygiene); Reminiscensterapi (reminicence therapy); Psykoedukation (psychoeducation), Musikterapi (music therapy)			Sentences on risk of bias are everywhere in the document. Risk of bias is in these cases related to lack of blinding, inadequate generation of allocation sequence and incomplete data / high dropout rate, insufficiently concealed randomisation; not to the diversity of the sample	33																							P11. Endeligt vurderes uopfyldte eksistentielle behov som eksempelvis behovet for et meningsfuldt livsindhold eller tilstrækkelig social kontakt (Finally, unmet existential needs such as the need for a meaningful purpose in life or sufficient social contact are assessed)	2 (same page)	p60: Uopfyldte behov kan afstedkomme adfærdsmæssige symptomer, hvad enten der er tale om helt basale fysiologiske behov som ernæring og søvn eller om mere eksistentielle behov som social kontakt, kommunikation, forventninger til omgivelser eller en meningsfuld hverdag. (Unmet needs can lead to behavioural symptoms, whether they are basic physiologica needs such as nutrition and sleep or more exis…	1			p16 and p60: ... et positivt socialt miljø hvor personen med demens kan opleve relativt velvære (a positive social environment, where the person with dementia can experience relative wellbeing)	2
10	Anbefalinger for tværsektorielle forløb for mennesker med demens	https://www.sst.dk/-/media/Udgivelser/2020/Tvaersektorielle-forloeb-demens/Anbefalinger-for-tvaersektorielle-forloeb-for-mennesker-med-demens.ashx	Denmark	Simone Anna Felding	Yes	Yes	Kognitiv stimulationsterapi (Cognitive stimulation therapy); Musikterapi (music therapy); Psykoeducation (Psychoeducation)											P11: Der findes grupper af personer med demens, der har helt særlige behov. Det drejer sig bl.a. om yngre med demens, personer med spinkelt socialt netværk, personer fra etniske minoriteter og personer med demens og udviklingshæmning, som i forhold til diagnostik, behandling, pleje og sygdomsforløb adskiller sig fra den øvrige population af personer med demens (P11: There are groups of people wit…	1	P11: Der findes grupper af personer med demens, der har helt særlige behov. Det drejer sig bl.a. om yngre med demens, personer med spinkelt socialt netværk, personer fra etniske minoriteter og personer med demens og udviklingshæmning, som i forhold til diagnostik, behandling, pleje og sygdomsforløb adskiller sig fra den øvrige population af personer med demens (P11: There are groups of people wit…	1			P11: Der findes grupper af personer med demens, der har helt særlige behov. Det drejer sig bl.a. om yngre med demens, personer med spinkelt socialt netværk, personer fra etniske minoriteter og personer med demens og udviklingshæmning, som i forhold til diagnostik, behandling, pleje og sygdomsforløb adskiller sig fra den øvrige population af personer med demens (P11: There are groups of people wit…	2	P15: Derudover har målgruppen ofte andre helbredsmæssige problemstillinger, som fagpersonerne skal tage højde for i planlægningen af forløbet. (In addition, the target group often has other health issues that professionals need to take into account when planning the programme.)	1							P11: Der findes grupper af personer med demens, der har helt særlige behov. Det drejer sig bl.a. om yngre med demens, personer med spinkelt socialt netværk, personer fra etniske minoriteter og personer med demens og udviklingshæmning, som i forhold til diagnostik, behandling, pleje og sygdomsforløb adskiller sig fra den øvrige population af personer med demens (P11: There are groups of people wit…	1
11	Psykosociale indsatser	https://videnscenterfordemens.dk/da/psykosociale-indsatser	Denmark	Simone Anna Felding	Yes	Yes	Kognitiv træning (cognitive training); Kognitiv stimultionstherapi (Cognitive Stimulation Therapy); Kognitiv rehabilitering (cognitive rehabilitation); Musikterapi (music therapy); PAMI: personafstemte musikalske interaktioner (personalized musical interventions); Reminiscensterapi (reminisence therapy); Erindringsdans (remembering dance), Sansestimulering (sensory stimulation); Snoezeln
12	Metoder til pleje og omsorg for mennesker med demens	https://www.sst.dk/da/Fagperson/Sygdomme-lidelser-og-behandling/Demens/Pleje-og-omsorg-for-mennesker-med-demens/Metoder-til-pleje-og-omsorg	Denmark	Simone Anna Felding	Yes	Yes	Marte Meo; Reminiscens; Musikterapi; Dementia Care Mapping																		Site under update about young onset dementia maybe of relevance	1	Site under update about developmental disabilities maybe of relevance	1
13	S3-Leitlinie Demenzen	https://register.awmf.org/de/leitlinien/detail/038-013	Germany	Karin Wolf-Ostermann	Yes		Dementia Care Management (generic recommendation) (p.143 ff.). "1. Cognitive procedure (specific recommendation) (p. 149 ff.): - cognitive training for a person with light to moderte dementia or light cognitive disorder to improve cognition (p. 150-151 + p. 159-160); " - cognitive stimulation for a person with light to moderate dementia or light cognitive disorder to improve cognition (specific r…																			Treatment of mental health and challenging behavior (e.g. depresion, aggression) (specific recommendation): - physical activity (preferred as group activity In a meta analysis of 11 RCTs with n+893 people with mild dementia, cognitive behavioural therapy was superior to TAU to reduce symptoms of depression. In another meta anaysis including 37 RCTs, it was shown that internet-based, telephone-bas…		Next to other treatment, physicial programs including a social component show suprtiority compared to standard programs (page 193) (to treat depression in people with dementia). Resources: Generally, physical programs are offered in groups, yet, these are not always available. Group can be organised and offered in various settings (page 194). Resources: Generally, programs are offered in groups, …				Note: Occupation theray is a profession and reminiscent therapy is a specific treatment. In a meta analysis from Watt et al., occupational therapy includes occupational case managers and therapies to improve self/management in everyday life and functional independence (executed by occupational therapists). p 196
14	Informed Health: Non-drug interventions for Alzheimer’s disease	https://www.informedhealth.org/non-drug-interventions-for-alzheimers-disease.html	Germany	Karin Wolf-Ostermann	Yes	Yes	Reminiscence therapy	No	N/A	No	N/A	No	N/A	No	N/A	No	N/A	No	N/A	No	N/A	No	N/A	No	N/A	The aim is to improve their mental abilities as well as their quality of life, and lessen the psychological effects of Alzheimer’s, such as depression. [...] Studies point out that reminiscence therapy can improve mood and mental performance, even though the studies found those effects to be rather minor. (paragraph 'How do emotion-oriented treatments work?' line 12) References mentioned as sourc…	1	No	N/A	No	N/A	No	N/A	No	N/A	No	N/A	No	N/A	No	N/A
15	Nationale Demenzstrategie	https://www.nationale-demenzstrategie.de/fileadmin/nds/pdf/2021-01-05_Nationale_Demenzstrategie_EN.pdf	Germany	Rene Thyrian	No	Yes
16	Rahmenempfehlungen zum Umgang mit herausforderndem Verhalten bei Menschen mit Demenz in der stationären Altenhilfe	https://www.bundesgesundheitsministerium.de/fileadmin/Dateien/5_Publikationen/Pflege/Berichte/Bericht_Rahmenempfehlungen_zum_Umgang_mit_herausforderndem_Verhalten_bei_Menschen_mit_Demenz_in_der_stationaeren_Altenhilfe.pdf	Germany	Sara Bartels	Yes	Yes	1. Recommendaton: so-called "understanding diagnostics (= verstehende Diagnostik) (p. 61-73): defintiion: biography-oriented understanding of challenging bevaviour (p. 71); - "understanding diagnostic" is recommended for dealing with challenging behaviour from people with dementia (p. 61); - purpose of "understanding dementia" is to include the perspective of the person wih dementia and give his/…													For people with advanced dementia and mobility disabilities, physical acitivities need to be adjusted (e.g., seated exercises, in bed, or passive gymnastics (page 117)						The effects of the validation group were not fully positive. While the participants in the validation group showeed less aggressive behavior and had fewer depressive symptoms a year after the treatment, the active control group also improved (in terms of verbal aggressive behavior). Participants from the validation group were more restless compared to the control group. Another study found positi…		No improvements (following participation in validation groups) were found in regards to cognitive abilities and social behavior (page 90). In group based activities, various topic will be discussed that enrich the experience of all participants and most likely links to positive emotions. Page 94 Social interaction increased (Talbourne 1995) page 99. An RCT showed increased levels of social enjoym…		Improvements of (psychological and) social functioning and improved relationships between residents, and residents and care professionals were visible (page 97)		Beyond the "autonomy of the moment" , which remains for every person with dementia (Schwerdt Ruth, 2005), it is suggested that participation (in the diagnostic disclosure) of all affected individuals is the goal. Caregivers or partners can support this goal. (page 62) Involving the person with dementia in case discussion reduces the risk of low levels of participation of the individual in own car…		(Case example: person yelling/singing): Other residents in the care home should not need to miss out on social company and shared spaces, thus, follwoing this care model, specific times for singing should be agreed upon. (page 66) Van Weert's study showed improvements in openness for conversations following validation therapy (page 91) Greater levels of social participation (McKee 2004), page 100…		Participation in reminiscent activities were greater in day care than care home settings. (page 98)		Suggested that snoezelen is integrated into care home settings, rather than used as a "alternative world" (page 110/111)
17	Model of Care for Dementia in Ireland	https://www.hse.ie/eng/services/publications/olderpeople/model-of-care-for-dementia-in-ireland.pdf	Ireland	Nicole Muller	Yes	Yes	"Psychologists ...Provide memory-focused therapy such as reminiscence therapy." (p. 93) 6.4.7 Memory Technology Resource Rooms (MTRRs) MTRRs are a relatively new resource in the community. 30 MTRRs operate around the country and these facilities showcase a wide range of Assistive Technologies (ATs). They are staffed by an OT or other HSCP who provides an in-depth assessment for, and consultation …	People living with dementia have also reported significant psycho-social effects of living with the condition. Dementia, for example, can impact on a person’s sense of self (Norberg, 2019). It can reduce their confidence and they can experience social stigma, which can negatively impact their health and wellbeing (Kim et al. 2019, Riley et al. 2015, Milne 2010a). Stigma can prevent the person fro…	9	"The PDS (=postdiagnostic support) pathway describes the main post-diagnostic supports, which are widely used in practice (such as information) or have some evidence base. However, there are acknowledged weaknesses in the evidence base for post-diagnostic supports. There are several reasons for this: • Some interventions are newly developed and the evidence base is in its early stages. • There is…	1	"However, there is always a possibility that people may not want to know the diagnosis for cultural reasons, a perception that they won’t be able to cope, stigma or a lack of formal and informal social support (Aminzadeh et al. 2012)." (p. 69) "Ethnicity With regard to ethnicity and nationality, consider: • A language interpreter if the person’s first language is not English and you are not sure …	2			"It [ = the Model of Care for Dementia] also emphasises timeliness of response, and equity of access so that nobody affected by dementia is left behind; irrespective of age, disability, gender, ethnicity, dementia sub-type or living circumstance." (p. 4) "The model is underpinned by a series of core principles, which are revisited at each point in the pathway. This is to ensure that people living…	16	"4.5.1 Anti-discriminatory practice Discrimination is not just offensive; it is also against the law. Dementia is considered a disability and, as such, the human rights of the person are protected against discrimination. Gender, disability, age, ethnic origin, skin colour, nationality, sexuality and / or religious belief are areas of likely discrimination and hence require thoughtful consideratio…	1	(Model of Care targets) "100% of people living with intellectual disability with suspected dementia should have access to a timely comprehensive diagnostic assessment" (p. 12) (Introduction to Model of Care) "This is to ensure that people living with dementia are at the centre of considerations relating to service design and recommendations related to care practices; also to ensure that they rece…	30	Timeliness can also be connected and facilitated by equity, where services and supports are available and accessible in a timely way to people regardless of their age, gender, disability, ethnicity or sexuality. This also speaks to geographical equity and the provision of services that are available and accessible to all citizens within a given region. (p. 25) 4.5.1 Anti-discriminatory practice D…		Note: owing to the large number of references, I've only added selected ones per category young (60 refs) younger (16 refs) young onset (51 refs): "In addition, there is a significant number of people who are aged under 65 years living with dementia, estimated at 5,200 from extrapolating UK data (Carter, 2022). This is commonly referred to as Young onset Dementia (YOD). People with YOD are more l…		"The model is underpinned by a series of core principles, which are revisited at each point in the pathway. This is to ensure that people living with dementia are at the centre of considerations relating to service design and recommendations related to care practices; also to ensure that they receive timely and equitable access to assessment, diagnosis and post-diagnostic support regardless of th…	30	"It [= dementia] can reduce their confidence and they can experience social stigma, which can negatively impact their health and wellbeing (Kim et al. 2019, Riley et al. 2015, Milne 2010a). Stigma can prevent the person from acknowledging symptoms and obtaining the help they need to continue to live a good quality of life (ADI 2012)." (p. 20) "The Dementia Understand Together programme has been a…	6	"As a practice, being a citizen infers being part of a community and therefore having responsibilities and obligations to that community. Dementia can affect a person’s cognition and communication, and, as a result, people living with dementia have been positioned as passive actors and their full rights as citizens have not always or consistently been realised." (p. 24) "Dementia in younger/middl…	17	"Our key focus continues to be the provision of safe health and social care services to enable people with dementia to live as independently as possible in their own homes and communities." (p. 3) "The Model ensures the delivery of an integrated care pathway where the needs of the individual are met according to their complexity, aiming always to support the person with dementia to maintain their…	30	"The negative perceptions of individuals and society to dementia may lead to the isolation of people with dementia and their family carers / supporters, thereby reinforcing and extending isolation caused by the effects of the disease (ADI 2012). These negative experiences can further hasten the person’s withdrawal from social life." (p. 20) "Occupational Therapists ... Identify activities and loc…	5	"Many of the elements for care are in place within the evolving health and social care system, but they are not identified in an understandable process or pathway and they are not sufficiently integrated or joined up. There are issues of equity of access depending on geographical location, age and subtype of dementia." (p. 87) Applying the Dementia Model of Care principles to care planning: "Citi…	11	"Health Care Support Assistants work with the local home support team and liaise with the person’s family to: ... Provide social care and engagement with the person in activities." (p. 94) "Day care managers work closely with members of the primary care team and voluntary providers to: •Manage and coordinate a range of activities in a day care setting for older people and people with dementia." (…	5
18	Non-Cognitive Symptoms of Dementia (NCSD): Guidance on Non-pharmacological Interventions for Healthcare and Social Care Practitioners	https://www.lenus.ie/handle/10147/627268	Ireland	Nicole Muller	Yes	Yes		"People with dementia who have communication difficulties may become isolated, neglected and excluded from social activities, consequently their needs, abilities and strengths are not acknowledged and supported. This leads to a sense of helplessness and disempowerment." (p. 27, lines 15-18) "How, and to what extent, a nursing home or hospital for example chooses to adapt their environments will d…	3	N/A	0	"In the background factors the NDB model takes into consideration a range of potential elements including the physical changes to the certain parts of the brain; how memory and other elements of cognition are affected; one’s general health and functional ability and; personality, gender, education, occupation, ability to cope with stress etc." (p.42, lines 1-4) "The NBC framework is designed to h…	2	N/A	0	"Risk factors for depression in Alzheimer’s disease include family history of mood disorders, own previous depressive history, female gender, and younger age of onset of dementia" (p. 20, lines 16-18) "Both men and women can benefit from the use of doll therapy, depending on the level of interest they show." (p. 67, lines 1-2)	2	N/A	0	"Gardens also provide opportunities for enjoyable forms of physical exercise which help to maintain mobility and flexibility encompassing the use of all motor skills i.e. walking, reaching, bending and planting seeds and taking cuttings. Working in a garden can improve strength and conditioning and helps reduce the risk of osteoporosis." (p. 52, lines 8-10) "It is quite common for people with dem…	2	"Relevant topics include: understanding dementia; understanding the person as an individual, and their life story; respecting the individual’s identity, sexuality and culture; understanding the needs of the person and their family or carers; principles of the relevant legislation (and regulations)" (p. 25, lines 10-13)	1	"The relationship between depression and dementia is complex and unclear, with evidence that earlier life depression may be a risk factor and later life depression may be an early symptom of the disease" (p. 17, lines 14-16) "For those in mid-life there is no upper limit to the amount of exercise that one should take. The Health Services Executive (HSE) Guidelines for older people (aged 65+) reco…	5	"It is quite common for people with dementia to experience depression, although it may be difficult to distinguish against the background of other NCSD. Where it is present in a person with dementia it may contribute to greater disability, caregiver stress and mortality." (p. 17, lines 10-13) "Recurrent visual hallucinations are an important feature in the diagnosis of some forms of dementia, suc…	2	"Physical activity provides opportunities for social interaction which enhances communication and reduces the feeling of isolation. Exercise creates valuable opportunities to be physically, mentally and socially engaged. This is beneficial to both people with dementia and their care partners." (p. 55, lines 6-7) "It (music therapy) can encourage social interaction with others, reduce social isola…	4	"Family carers are often central in the provision of care for people with dementia living in the community. They need support to develop skills to fulfil this role, as well as supports to address their own needs arising from the pressures and challenges of caring for a person with dementia." (p. 24, lines 1-2) "In residential care settings and homecare PCC requires a fundamental shift in thinking…	2	"It (exercise) can improve confidence, self-esteem and mood." (p. 55, line 14) "(Meaningful activity) helps the person maintain his or her independence for as long as possible." (p. 48, lines 21) "(Assistive technology) may help people with particular difficulties that they are experiencing or enhance a person’s ability to remain independent and safe within their own home." (p. 61, lines 28-29) "…	6	"Music can be used in a range of structured or unstructured ways, either individually or in a group, such as:Listening to a live performance, playing instruments or singing/choir, listening to music played through headphones, listening to favourite pieces of recorded music." (p. 50, lines 18-20) "Individualised activities of daily living: this would include engaging people in the sort of tasks th…	2	"The ability to communicate effectively with the person with dementia is an essential skill that healthcare professionals need to acquire in order to support the person with dementia to express their needs and wishes." (p. 26, lines 17-19)	1	"(meaningful activities) provides social contact through social activities and outings, keeping both the person with dementia and their carers in touch with family and friends." (p. 49, lines 3-4)" They (CST sessions) are designed to be relaxed, fun and to create opportunities for people to learn, express their views and work with others in a sociable setting." (p. 74, lines 13-15) Reminiscence t…	3	"AAA/AAT may not be suitable for every person with dementia, but the evidence does support the fact that for some people, animal interactions can provide an enriching activity with documented results. Long-term care staff along with family members can be positively impacted by the implementation of AAA/AAT in their facility." (p.64, lines 16-20)
19	Speech and Language Therapy Provision for People with Dementia. IASLT Position Statement, 2016	https://www.iaslt.ie/media/wzshbo2y/iaslt-position-statement-sltserviceprovisiondementia2016.pdf	Ireland	Nicole Muller	Yes	Yes	Role of the SLT in intervention: "Direct individual therapy aimed at rehabilitating or maintaining function (e.g. naming therapy (Bier et al., 2009); spaced retrieval training (Hopper et al., 2005); validation therapy (Neal & Barton, 2009); cognitive interventions (Hopper et al., 2013)." (p. 15) "Group therapy input aimed at rehabilitating or maintaining function or activity and participation (e.…	"People with dementia need equity of service provision for their cognitive-communication impairment and FEDS difficulties" (p. 6) "This position paper makes six key recommendations for change: 1) Equal access to speech and language therapy provision for people with dementia is required, including for those with early onset dementia. This will require adequate resourcing of speech and language the…												Dementia is three to four times more common in older people with intellectual disabilities than in the general population, particularly in people with Down Syndrome (Sinai et al, 2014). (p. 9) (Scope of Practice of the SLT in regards to dementia:) "SLTs work in a variety of settings to contribute to the care of people with dementia, including community teams, hospitals, intellectual disability se…				"[This position statement] makes key recommendations for change and emphasises that speech and language therapy services should be available in an equitable manner to people of all ages living with dementia and to their families." (p. 4) (context: Identifying dementia and MCI) "The MCI classification should be viewed as a transitional state, encompassing heterogeneous cognitive profiles, with mul…		Dementia is three to four times more common in older people with intellectual disabilities than in the general population, particularly in people with Down Syndrome (Sinai et al, 2014). (p. 9)		(context: Role of the SLT in assessment of pwd) Assessment and evaluation of the person with dementia’s activities, participation, environmental factors and personal factors relating to communication and FEDS (Moorhouse, 2010; IASLT, 2010). This may include examining the person with dementia’s communication environment, observing interactions with communication partners, exploring mealtime enviro…				(context: role of the SLT) "A key focus in providing quality dementia care is person centeredness and hearing the voice of the person with dementia (; Cahill, O’Shea & Pierce, 2012). All input should be designed to promote independence and maximize the person with dementia’s retained abilities (NICE, 2006)." (p. 12) The Irish National Dementia Strategy came into effect in December 2014. This stra…		FEDS difficulties associated with dementia can have a significant impact on day-to-day life for the person with dementia and their caregiver. Perceived inappropriate mealtime behaviour and dysphagia often lead to the cessation of popular social activities such as eating out, or entertaining friends (Gillies, 2011). (p. 12) (context: role of SLT in intervention): Group therapy input aimed at rehab…		When planning services for people with dementia it is important to consider a social and community approach working towards Dementia Friendly Communities (Goodchild,. & Rippon, 2011). (p. 10)		Communication skills are integral to relationships, at the core of social interaction and key for quality of life. Cognitive-communication difficulties emerge in the early stages of dementia. These difficulties can have significant social and emotional consequences for the person with dementia and their family-caregivers. Lack of social contact and depression may be related to these declining ski…
20	Dementia Home Support Service Guidance Document	https://drive.google.com/file/d/1ZsMAb26AiBdkcA3wf2_XoQcf7tUJQK_C/view?usp=drive_link	Ireland	Dympna Casey	No	Yes	None	none	0	none	0	none	0	0	0	0	0	"Ask about the person’s wider social network e.g. neighbours, friends and work or leisure colleagues. Discuss if they could be involved in supporting the person e.g. could a neighbour or friend help with shopping or offer to collect the person when going to church". p5. " Outline proposed support response from Health & Social Care Services where a gap in support exists e.g. Level 1 support might …	4	"The current model of Home Care provision is heavily geared toward rating physical aspects of disability. This can disproportionally impact people living with dementia who may be well capable of getting up and dressed each day but may have difficulties with other aspects of everyday life as a result of impairment with their cognition. Many clinicians in recognising this anomaly find themselves in…	2	none	0	none	0	none	0	"Aims to enhance resilience and emotional wellbeing by promoting community connection and social interaction."p1 "The assessment of need for both health and social needs is currently ascertained by completing the interRAI Assessment or Common Summary Assessment Form (CSARs), although in line with government policy the interRAI Assessment will in the future replace the CSARs. This guidance documen…	5	Dementia home supports differ from ‘in home day care’ as they target the individual’s personal and/or functional needs (ADLs) as well as their psychosocial needs. They focus positively on what people can do, given appropriate support, and on the possibilities for living well with dementia. Dementia home supports are proactive and targeted as described below...• Supports ability i.e. enabling the …	0	"The primary focus of this level of support is ‘goal-focused’ in order to promote self-management by supporting the person to maximise/maintain abilities." P7. "The aim is to promote self-management" Appendix 1 page 2; Appendix 2 p 2. "• Supports ability i.e. enabling the person with dementia to function at his/her optimal level and maintain as much independence as possible in everyday activities…	8	" For example, supporting the individual’s continued participation in meaningful activities such as household tasks,chores and hobbies" P 1 SOCIAL Staying Connected: Lack of social engagement is associated with loneliness, depression and faster cognitive deterioration. Support to maintain connection with family, friends and established community networks can improve quality of life and can also b…	9	"Refer/Signpost to appropriate supports or services: Discuss what voluntary and community services are available that might meet the person’s needs e.g. ASI, Support Groups, Men’s Sheds, Meals on Wheels." p5 " "Tick to indicate who from the person’s care and support network (family, wider social network, local community groups & organisations) can meet any ‘unmet need’ where identified." p8 "SOCI…	4	none	0	"Focusing solely on physical care at the expense of the person’s social and psychological needs can lead to a cascade of problems e.g. social withdrawal, loneliness, depression, behavioural changes, sleep disturbance. Additionally, unmet psychosocial needs can lead to reduced physical health; for instance, an unfulfilled need for social contact could lead to low mood, reduced appetite and malnutr…
21	Optimising treatment and care for people with behavioural and psychological symptoms of dementia: A best practice guide for health and social care professionals	https://drive.google.com/file/d/1DcdF3xWmm1l6A6qFKG5hOTz9j8FCifk1/view?usp=drive_link	Ireland	Dympna Casey	No	Yes	"Soothing and creative therapies Although there is not necessarily a robust evidence base to support them, aromatherapy and massage can help to soothe, as can warm towels or smells of cooking, or having one’s hair brushed or a manicure. Music can help improve a person’s mood. Music from the past can bring back good memories. Singing and dancing can energise people and lift spirits. It may be help…	none	o	none	0			none	0	none	0	"Person-centred care This approach to care is based on understanding the person’s history and experiences (their work, life, hobbies, family, environment and religious beliefs) their likes and dislikes, and taking their perspective into account" p10	1	None	0	none	0	none	0	none	0	"Do the carers help the person to feel socially confident and not alone?"p12 "using personal care as an opportunity for positive social interaction"P12. "Improving social interactions Brief psychosocial therapies help to engage people in ways that they find interesting and enjoyable. These should generally include 10–30 minutes of daily one-to-one conversation or activity based on the person’s in…	3	none	0	none	0	"Do the carers help the person to feel socially confident and not alone?"p12 "using personal care as an opportunity for positive social interaction"P12. "Improving social interactions Brief psychosocial therapies help to engage people in ways that they find interesting and enjoyable. These should generally include 10–30 minutes of daily one-to-one conversation or activity based on the person’s in…	6	"What are their life history, culture and interests? " p12	1	none	0	" Design specific interventions (the brief and simple approaches below have been shown to be effective and can be administered by care staff with support from any clinician) • Consider whether care staff require specific dementia training (person-centred care training for staff can reduce antipsychotic use and improve agitation)." p12 Improving social interactions Brief psychosocial therapies hel…
22	THE NEXT STEPS: Essential information for health and social care professionals	https://drive.google.com/file/d/1xJgxNgVv3R5dLU8j7HsxL_1z6w0oMcPS/view?usp=drive_link	Ireland	Dympna Casey	Yes	Yes	Rik Cheston’s ‘Living Well with Dementia’ (LivDem) The ‘Taking Control of Alzheimer’s Disease: Techniques for Early-Stage Patients and their Care Partners’ programme Early Diagnosis Dyadic Intervention (EDDI) The Danish Alzheimer’s Intervention Study (DAISY) Cognitive Rehabilitation	"Even if your income is above the financial limits set in the means test you may still be able to qualify for a discretionary medical card if you can show that you would experience financial hardship without one." (p. 39, lines 25-27) "The Equal Status Acts 2000–2012 (the ‘Acts’) ban discrimination on a number of grounds including gender, race and disability. The legislation is designed to preven…	5		0	"Their (YOD, ID+D) distinct needs require separate consideration and some of the suggested approaches will frequently require adaptation to effectively meet these distinct needs."(p. 36, lines 7-9) - within a Chapter specifically about considerations for young onset dementia and ID and dementia. "The Equal Status Acts 2000–2012 (the ‘Acts’) ban discrimination on a number of grounds including gend…	2	"Even if your income is above the financial limits set in the means test you may still be able to qualify for a discretionary medical card if you can show that you would experience financial hardship without one." (p. 39, lines 25-27)	1	"The Equal Status Acts 2000–2012 (the ‘Acts’) ban discrimination on a number of grounds including gender, race and disability. The legislation is designed to prevent somebody being treated less favourably because of who they are." (p. 39, lines 20-22)	1	"Maintaining a sense of self: Dressing and identity, self-esteem, spirituality, keeping faith" (p. 12)	1	"A housing adaptation grant is available where changes need to be made to a home to make it suitable for a person with a physical, sensory or intellectual disability or mental health difficulty to live in." (p. 67, lines 1-3) "The Mobility Aids Grant Scheme provides grants for works designed to address mobility problems in the home." (p. 67, lines 6-7)	2	"People with young-onset dementia have to revise their expectations of everyday life, such as work, finances, living arrangements, social and sexual relationships, independence and responsibility for others" (p. 37, lines 1-3)	1	"People with young-onset dementia have to revise their expectations of everyday life, such as work, finances, living arrangements, social and sexual relationships, independence and responsibility for others (Alzheimer’s Australia, 2007). Many people living with young-onset dementia can be concerned about an increasing loss of independence especially about driving restrictions or when they will ha…	4	"The needs of people with young-onset dementia are very different to those living with later onset dementia. People are often physically healthy and active with good physical fitness (Sansoni et al., 2014; Mayrhofer et al., 2017) and most do not experience the co-morbidities often associated with old age and later onset dementia" (p. 36, lines 24-28) "Many people with dementia will have other hea…	2	15	4	"The ability to deal with money and manage finances is often one of the first ‘life skills’ to be impacted in dementia." (p. 61, lines 5-7) "However, if a couple have a joint bank account both parties are supposed to have the capacity to manage that account and all its activities. When one party is unable to manage the account, the bank would have the power to suspend all activities until there w…	3	"Self-management is where the individual with a long-term condition is encouraged to learn to manage their health and identify solutions to meet their specific needs (Mountain and Craig, 2012). Although more commonly used in the management of chronic diseases, self-management of dementia is slowing gaining momentum (Wiersma et al., 2011)." (p. 11, lines 1-2) "Autonomy, including choice, independe…	4	"Social interactions with friends, relatives, societies, volunteer groups or community groups are hugely beneficial for maintaining good brain health and you don’t have to be a social butterfly to reap the rewards." (p. 75, lines 17-19) "Social interaction stimulates your brain cells to grow new connections and strengthens those already formed (Hello Brain, 2014) and most importantly, being socia…	3	"Support groups have been the most widely available intervention available to people living with dementia and their care partners (Goldsliver & Gruneir, 2001; Zarit et al., 2004). These groups help to increase people’s knowledge about the condition, to cope with grief, to provide a social environment to reduce feelings of loneliness and isolation and to learn about what resources are available to…	1	"Interventions focusing on collaborative approaches to dealing with communication breakdown have been shown to be a highly effective way of improving cognitive communication and reducing carer burden." (p. 30, lines 15-17) Logsdon et al. (2010) and Quayhagen et al. (2000) researched several programmes for people with dementia and their care partners and found that ‘patient-caregiver communication…	6	"It is worth investing time getting to know the group and building relationships, as these relationships will be a great support to the group members going forward (HSE, 2016)." (p. 22, lines 24-26)
23	Diagnosi e trattamento di demenza e Mild Cognitive Impairment	https://www.iss.it/documents/20126/9140509/LG+Demenza+e+MCI_v3.0.pdf/45961ff0-aa16-5017-1244-8426403600ec?t=1707121203312	Italy	Rabih Chattat	Yes	Yes	Musicoterapia per i sintomi cognitivi (Musictherapy for cognitive symptoms) low positive	. I professionisti sanitari dovrebbero essere consapevoli della necessita di assicurare l’equita di accesso al trattamento a pazienti appartenenti a diversi gruppi etnici e a persone provenienti da diversi background culturali.												Reccomendation 45 (coordinamento e pianificazione dell'assitenza): gli enti che forniscono assistenza dovrebbero progettare servizi accessibili al maggior numero possibile di persone con demenza incluse persone con disturbi specifici dell'apprendimento, disabilità sensoriali (per esempio perdita della vista e dell'udito) o disabilità fisiche. (debole positiva) Raccomandazione 82: I professionisti…		Raccommandazione 49 (formazione del personale sanitario e socio-sanitario): Coloro che forniscono servizi di assistenza e supporto dovrebbero garantire al personale una formazione adeguata ai principi delle cure centrate sulla persona e mirate al miglioramento degli esiti per le persone con demenza. Tale formazione dovrebbe includere: la comprensione dei segni e dei sintomi della demenza e i camb…		Ulteriori indicazioni riguardo ai bisogni delle persone con demenza a esordio precoce sono state aggiunte nelle sezioni riguardanti il coinvolgimento delle persone con demenza nella condivisione delle decisioni riguardo alla loro assistenza (Quesito 10a e Quesito 10b), formazione del personale (Quesito 9) e pianificazione e coordinamento dell’assistenza (Quesito 7a, Quesito 7b, Quesito 7c, Quesit…			Assicurarsi che le persone con demenza abbiano pari accesso ai servizi per la diagnosi, il trattamento e la presa in carico delle coesistenti condizioni fisiche croniche rispetto alle persone che non hanno una diagnosi di demenza.Per indicazioni sulla gestione della multimorbilita vedere la Tabella 6 a p. 105.
24	NHG-STANDAARD KNR nummer M21 Dementie	https://richtlijnen.nhg.org/standaarden/dementie	Netherlands	Rose-Marie Droes	Yes		Ergotherapie bij Dementerende Ouderen en hun Mantelzorgers Aan Huis (EDOMAH).	"Het totale interventieaanbod zal per regio verschillen"	1		/	/	/	/	/	/	/	/	/	/	/	/	/	/	/	/	/	/	/	/	/	"Een niet-medicamenteuze interventie lijkt desondanks zinvol als deze aansluit bij de behoefte en interesse van de patiënt, bijdraagt aan het welzijn en de dagstructuur voor de patiënt, en ontlasting biedt voor de mantelzorger." "Sport/beweging: minimaal verschil of geen verbetering in ADL. Deze interventie bevelen we niet aan. " "Het is aan te bevelen niet-medicamenteuze interventies af te stemm…	3	/	/	/	/	/	/	/	/
25	Federatie van Medische Specialisten: Dementierichtlijn	https://richtlijnendatabase.nl/richtlijn/dementie_2023/diagnostiek_dementie/diagnostische_criteria/dementie.html	Netherlands	David Neal	Yes		Cognitieve stimulatie therapie, cognitieve herstructurering, gecombineerde interventies	"Het verdient aanbeveling om deze interventie op grotere schaal beschikbaar te maken in Nederland, .."	1
26	Zorg voor beter Richtlijnen dementiezorg	https://www.zorgvoorbeter.nl/thema-s/dementie/richtlijnen	Netherlands	Rose-Marie Droes	No	No
27	Probleemgedrag bij mensen met dementie	https://www.verenso.nl/kwaliteit/richtlijnen-en-praktijkvoering/richtlijnendatabase/probleemgedrag-bij-mensen-met-dementie	Netherlands	Rose-Marie Droes	No	Yes	Psychoeducatie, activiteitentherapie, Muziekinterventie, Zintuiglijke interventies, Aromatherapie, Mediatieve cognitieve gedragstherapie, reminiscentietherapie. => valt dit allemaal onder "psychosociale interventies"?	"De beschikbaarheid van op mensen met dementie afgestemde activiteitenprogramma’s is per regio en zorginstelling verschillend." Behandeling van depressie bij mensen met dementie vraagt om specifieke expertise op het gebied van psychologische interventies bij mensen met dementie. Deze expertise ontbreekt doorgaans in de generalistische basis-ggz en is ook nog niet in alle zorginstellingen beschikb…	2	"Sommige van de onderzochte groepsactiviteiten – mahjong en tai chi - zijn bovendien mogelijk cultureel-specifiek, waarbij het de vraag is in hoeverre deze bevindingen generaliseerbaar zijn naar niet-Aziatische mensen met dementie."	1	/	/	Deelname kan worden belemmerd door uitgebreide administratieve en trage indiceringsprocedures en doordat mensen niet in staat zijn of bereid zijn een eigen bijdrage te betalen.	1	/	/	/	/	/	/	/	/	Een andere mogelijk belemmerende factor bij psychologische behandeling voor mensen van hoge leeftijd is dat zij hier vaak weinig bekend mee zijn en ervoor terug kunnen deinzen.	1	Daarin wordt als basisinterventie psycho-educatie, dagstructurering en actief volgen geadviseerd, ongeacht de ernst van de aandoening of eventuele comorbiditeit. In het Addendum Ouderen wordt er op gewezen dat mensen met cognitieve beperkingen in de praktijk werkzame behandeling wordt onthouden vanuit de gedachte dat zij daarvoor te kwetsbaar zijn.	2	/	/	/	/	Het beeld dat oprijst uit deze studies is dat een op de persoon afgestemd activerend programma, dat sociale interactie bevordert, het gevoel voor eigenwaarde versterkt en aansluit bij de voorkeuren en huidige mogelijkheden van de persoon met dementie, een positief effect heeft op depressief gedrag. Identificeer strategieën die het gevoel van veiligheid en controle voor het individu versterken. To…	3	Het beeld dat oprijst uit deze studies is dat een op de persoon afgestemd activerend programma, dat sociale interactie bevordert, het gevoel voor eigenwaarde versterkt en aansluit bij de voorkeuren en huidige mogelijkheden van de persoon met dementie, een positief effect heeft op depressief gedrag.	1	/	/	/	/	/	/
28	Rekomendacje zespołu ekspertów Polskiego Towarzystwa Alzheimerowskiego 2011 i rekomendacje Interdyscyplinarnej Grupy Ekspertów Rozpoznawania i Leczenia Otępień IGERO z 2006 roku	https://pallmed.pl/wp-content/uploads/2020/01/Rekomendacje.pdf	Poland	Dorota Szcześniak	No	Yes
29	Dobre życie z otępieniem Troska o zdrowie fizyczne i emocjonalne	https://razemprzedsiebie.umw.edu.pl/dla-profesjonalistow/dobre-zycie-z-otepieniem/	Poland	Dorota Szcześniak	Yes	Yes	1) Meeting Center Programme Support, 2)musictherapy, 3)psychomotor therapy, 4)cognitive therapy, 5)physiotherapy	no	no	no	no	no	no	no	no	no	no	no	no	no	no	no	no	no	no	no	no	In a situation where effective pharmacological methods for the causal treatment of dementia are not available, scientists focus on psychosocial influences and the social health model. Research indicates that for positive adaptation to life with dementia and maintaining good quality of life, the social context is of key importance - apart from intrapsychic factors. Therefore, the current definitio…	one section…?	no	no	It determines to what extent a person is able to realize his or her social potential, despite the limitations resulting from the disease. It covers issues such as relationships with loved ones, friends and the pursuit of one's own interests and talents.	??	It determines to what extent a person is able to realize his or her social potential, despite the limitations resulting from the disease. It covers issues such as relationships with loved ones, friends and the pursuit of one's own interests and talents.	??	It determines to what extent a person is able to realize his or her social potential, despite the limitations resulting from the disease. It covers issues such as relationships with loved ones, friends and the pursuit of one's own interests and talents.	??	It determines to what extent a person is able to realize his or her social potential, despite the limitations resulting from the disease. It covers issues such as relationships with loved ones, friends and the pursuit of one's own interests and talents.	??	It determines to what extent a person is able to realize his or her social potential, despite the limitations resulting from the disease. It covers issues such as relationships with loved ones, friends and the pursuit of one's own interests and talents.	??
30	Rekomendacje zmian systemowych w opiece nad osobami starszymi w Polsce	https://spartanska.pl/wp-content/uploads/Rekomendacje...-I-okladka_srodek.pdf	Poland	Dorota Szcześniak	No	No
31	Diagnoza, leczenie, opieka i dobre praktyki w chorobach otępiennych – ustalenia konferencji Rzecznika Praw Obywatelskich i organizacji alzheimerowskich	https://bip.brpo.gov.pl/sites/default/files/Diagnoza_leczenie_opieka_i_dobre_praktyki_w_chorobach_otepiennych_0.pdf	Poland	Dorota Szcześniak	No	Yes
32	OTĘPIENIE pytania i odpowiedzi	http://alzheimer-lodz.pl/pdf/Otepienie-Pytania_i_odpowiedzi.pdf	Poland	Dorota Szcześniak	Yes	Yes	1) cognitive therapy (maintaining still preserved cognitive functions, training in orientation in reality, creating replacement communication systems) and reminiscence (consolidating autobiographical memories, merging identity), which is usually conducted by a psychologist, 2) classes with a speech therapist (including maintaining the ability to speak, chew, swallow, breathing exercises), 3) phys…	no	no			no	no	no	no	no	no	no	no	no	no	no	no	no	no	Współwystępowanie depresji i otępienia w przebiegu choroby Alzheimera nie jest zjawiskiem rzadkim – w stadium lekkim na depresję cierpi ok. 34% chorych, a w stadium głębokim ok. 18%. Z kolei w przypadku otępienia w przebiegu choroby Parkinsona depresję rozpoznaje się u ok. 40% chorych, w otępieniu z ciałami Lewy’ego u ok. 50% chorych, a w otępieniach naczyniopochodnych u ok. 25-43% chorych (Bidza…	1	no	no	no	no	no	no	no	no	no	no	no	no	no	no
33	Norma nº 053/2011 atualizada a 21/04/2023: Abordagem Diagnóstica e Terapêutica do Doente com Declínio Cognitivo ou Demência	https://normas.dgs.min-saude.pt/2011/12/27/abordagem-terapeutica-das-alteracoes-cognitivas/	Portugal	Manuel Gonçalves Pereira	Yes	Yes	Cognitive stimulation therapy. Cognitive training. Cognitive rehabilitation. Specific for severe agitation (massage, music therapy, behavioural and carer interventions, communication training, person-centred care). Specific family/psychoeducational interventions are not mentioned, just that they should be tailored to comprehensive, biopsychosocial needs assessment, and involve multicomponents. Fr…	No	None	No	None	No	None	No	None	No	None	No	None	No	None	No	None	Page 15: "O valor da individualidade das pessoas que vivem com demência (independentemente da idade ou grau de défice cognitivo), seus familiares e prestadores de cuidados."	1	Page 3: Recommendation nº 5 "A pesquisa de comorbilidades deve ser efetuada em todos os doentes com suspeita de declínio cognitivo ou demência, quer na altura do diagnóstico, quer no decurso da doença, sobretudo em caso de agravamento inesperado de alterações psicológicas e comportamentais". Page 16: As pessoas com demência que sofram de fibrilhação auricular, com indicação para anticoagulação, p…	4	There are no specific references to 'social health' (or any concise expression meaning the same). However, the concept is broadly considered. Examples: Page 15: "Os princípios dos cuidados centrados na pessoa sustentam as boas práticas na abordagem das pessoas com demência e seus familiares. Estes princípios afirmam: i. O valor da individualidade das pessoas que vivem com demência (independenteme…	2	No	None	No	None	Page 15: "Os princípios dos cuidados centrados na pessoa sustentam as boas práticas na abordagem das pessoas com demência e seus familiares. Estes princípios afirmam: (...) iv. A importância dos relacionamentos e interações com outras pessoas para promover a saúde e o bem-estar do doente;..."	1	No	None	Page 15: "Os princípios dos cuidados centrados na pessoa sustentam as boas práticas na abordagem das pessoas com demência e seus familiares. Estes princípios afirmam: (...) iv. A importância dos relacionamentos e interações com outras pessoas para promover a saúde e o bem-estar do doente;..."	1	Page 15: "Os princípios dos cuidados centrados na pessoa sustentam as boas práticas na abordagem das pessoas com demência e seus familiares. Estes princípios afirmam: (...) iv. A importância dos relacionamentos e interações com outras pessoas para promover a saúde e o bem-estar do doente;..."	1
34	PROGRAMAS DE INTERVENÇÃO PSICOSSOCIAL VALIDADOS NA DEMÊNCIA Versão 2 (12 de maio de 2022). Formação disponível em Portugal com interesse potencial para equipas. Gonçalves-Pereira M, Marques MJ (2022). Coordenação Nacional das Políticas de Saúde Mental (Coordenador: Miguel Xavier), Administração Central do Sistema de Saúde, I.P., Ministério da Saúde. Portugal.doi: 10.34619/oir0-2pba	https://research.unl.pt/ws/portalfiles/portal/44288233/MAPDEM_2.0.pdf	Portugal	Manuel Gonçalves Pereira	Yes	Yes	This is a portfolio / critical review of training offers for multidisciplinary teams regarding manualized psychosocial interventions for which there is supporting evidence of effectiveness specifically in Portugal. Strictly speaking, these are not official recommendations, but the review was commissioned by the National Coordination of Mental Health Policies and Services/Ministry of Health. The e…	No	None	No	None	No	None	No	None	No	None	No	None	No	None	No	None	No	None	No	None	No	None	No	None	No	None	No	None	No	None	No	None	No	None
35	Estratégia da Saúde na Área das Demências. REFERENCE IN ENGLISH: Health Strategy in Dementia (2018) Ministerial Order nº 5988/2018 Republic Diary, 2ª serie, Nº 116 from Office of Assistant Secretary of State and Health. Retrieved 10 June 2024 from https://dre.pt	https://diariodarepublica.pt/dr/detalhe/despacho/5988-2018-115533450	Portugal	Manuel Gonçalves Pereira	No	Yes	The executive summary broadly recommends psychosocial interventions in dementia and provides examples: cognitive stimulation (with specific references to CST bibliography from the UCL group), cognitive training and cognitive rehabilitation; reminiscence; music therapy (for BPSD); support, psychoeducation, multicomponent and third-wave cognitive-behavioural interventions for families. The review r…	Page 17096: "Os resultados preliminares apontam para níveis elevados de necessidades não cobertas em Portugal, com desigualdades nos padrões de acesso e no uso dos serviços, em comparação com outros países europeus." Page 17100: "A definição de Planos e Programas deve visar respostas atempadas às necessidades e preferências identificadas, muito diversas em cada região. Também as atuais desigualda…	2	No	None	No	None	No	None	No	None	No	None	No	None	No	None	Page 17095: "Esta necessidade de coordenação é tanto maior quanto se trata de situações que afetam pessoas de mais idade, apresentando frequentes comorbilidades e necessidades complexas a diferentes níveis."	1	Page 17095: "Esta necessidade de coordenação é tanto maior quanto se trata de situações que afetam pessoas de mais idade, apresentando frequentes comorbilidades e necessidades complexas a diferentes níveis."	1	No	None	No	None	No	None	No	None	No	None	No	None	No	None
36	Guia de practica clinica en el SNS	https://www.enfermeriacomunitaria.org/web/attachments/article/222/23.%20GPC%20sobre%20la%20Atencio%CC%81n%20Integral%20a%20personas%20con%20Alzheimer%20y%20otras%20demencias,%202011.pdf	Spain	Manuel Franco	Yes		Cognitive/Sensorial stimulacion. Orientation Reality. Reminiscence Therapy. Validation Therapia. Cognitive training. Behavioral interventions. Physical activity and Psychomotor therapy.Environment intervention. Psychoeducation. Compensatory strategies	No	0	Many evidences used.	297	no	0	no	0	no	0	no	0	aquellos parámetros con poder predictivo tales como el grado de deterioro cognitivo, el grado de discapacidad funcional, la presencia de desnutrición y la presencia de complicaciones sistémicas y comorbilidad	16	tratamiento de las conductas sexuales inapropiadas	15	edad es el principal factor de riesgo para el desarrollo de una demencia	120	Se recomienda realizar una exploración física general y neurológica en los pacientes con demencia para detectar comorbilidad y signos neurológicos asociados	22	no	0	no	0	derechos del paciente (intimidad, participación social, libertad y autonomía en la toma de decisiones	49	participación en actividades y materiales que requieren algún tipo de procesamiento cognitivo general	35	no	0	causan una alteración significativa en la función social y ocupacional	2	no	0
37	Plan Integral de Alzheimer y otras Demencias(2019-2023)	https://drive.google.com/file/d/1-7E0-TICHzO3v5kgPlpPe2bMUFkgfTcU/view?usp=drive_link	Spain	Manuel Franco	Yes		Cognitive Stimulation	inequidad e insuficiencia en el acceso a las terapias no farmacológicas de estimulación o rehabilitación cognitiva	1	Evidence must be used		si	12	Yes	1	Incorporar la perspectiva de género en los distintos sistemas y fuentes de recogida de información (de aplicación transversal	3	no	0	tales como el grado de deterioro cognitivo, el grado de discapacidad funcional,	14	Elaborar materiales didácticos dirigidos a los distintos agentes de interés relacionados con Disponer de estos materiales prevención, denuncia o intervención ante situaciones de maltrato (en todas sus formas: didácticos.negligencia, físico, verbal, psicológico, económico, abandono, infantilización, abuso sexual, etc.)	3	interpretar los primeros síntomas más como cambios propios de la edad que como manifestaciones de enfermedad	3	valorar medicación concomitante y comorbilidad del paciente	2	no	0	no	0	el logro de mayores cotas de calidad de vida, participación y autonomía personal	30	poder mantener oportunidades de participación en la comunidad como ciudadanía activa con plenos derechos	43	no	0	no	0	no	0
38	Consenso Español Sobre Demencias	https://drive.google.com/file/d/1Vy_aCz7fJKBLYggT46YjmgKspEfvsd6J/view?usp=drive_link	Spain	Manuel Franco	Yes		Cognitive Rehabilitation. Cognitive Training Snoezelen - Psychostimulation. Environment intervention Reality orientation Validation therapy. Reminiscentia Therapy Psychomotricity. Behavioral Monification Approach	No	0	1	11	La complejidad social se deriva no sólo de la condición de enfermedad crónica profundamente invalidante y que ocasiona una dependencia del entorno, sino del estigma social que supone su padecimiento	1	No	0	A todo ello habría que añadir que el hecho de ser mujeres la mayor parte de las cuidadoras de las personas con demencia, la intervención a este nivel contribuiría también a la igualdad de género en la sociedad europea y más concretamente a la conciliación de la vida familiar y laboral	1	no	0	la presencia de desnutrición y la presencia de complicaciones sistémicas y comorbilidad.	10	Estas técnicas se han dirigido, entre otras, hacia el control del vagabundeo, los trastornos del sueño, la incontinencia y las micciones inadecuadas, las reacciones catastróficas, los problemas en la alimentación, en el aseo y el baño, en la comunicación, en los estados de apatía y en las manifestaciones sexuales inapropiadas.	6	Según se desprende de los trabajos realizados, la prevalencia de síndrome demencial en población de edad igual o superior a 65 años se encuentra entre el 5-10%	35	no	0	no	0	no	0	Asimismo, el abordaje precoz del trastorno mejora las perspectivas futuras a nivel de autonomía y funcionalidad del sujeto afecto.	18	…retrasar el momento de la institucionalización, favorecen la integración y participación de los pacientes y, como corolario, un menor coste social y económico de la atención a la persona con demencia.	2	En cuanto a la metodología de aplicación resulta de importancia el que se haga en pequeños grupos que faciliten la interacción y socialización	60	consistente en intervenir específicamente (prácticamente con carácter exclusivo) en las funciones conservadas de modo que se evitan los fallos del paciente y con ello la frustración ante su interacción con el medio	3	no	0
39	Guia del Manejo de la Demencia en Atención Primaria	https://semergen.es/files/docs/grupos/neurologia/guiaDemencias.pdf	Spain	Manuel Franco	Yes		Cognitive Stimulation. Cognitive rehabilitation. Cognitive stimulation. Musictherapy	NO	0	precisan ensayos clínicos que lo confirmen y baja evidencia científica	19	combatir el estigma, abordar los tabúes y ayudar a eliminar los estereotipos negativos sobre la vejez	2	Especial vulvernabilidad por la pobreza	2	las mujeres mayores sufren una triple discriminación: la de género, que arrastran desde chicas; de edad; y de posición económica	5	no	0	demencia es elemental, en un padecimiento progresivo que genera discapacidad y dependencia	3	En los trastornos de la conducta sexual se recomiendan los ISRS y la gabapentina.	9	digndad que debe evitar el etaismo o edaismo	1	Presentan pluripatología o comorbilidad porque tienen síntomas de distintas enfermedades.	5	no	0	no	0	diferentes grados de dependencia, promoviendo su autonomía y la permanencia en su entorno habitual	15	Las personas de edad deberán permanecer integradas en la sociedad, participar activamente en la formulación	12	no	0	no	0	no	0
40	Guía de buena práctica clínica en Geriatría. Demencia: de la Enfermedad a la persona	https://www.segg.es/pdfViewer/web/viewer.asp?archivo=guia-demencia	Spain	Manuel Franco	Yes		Cognitive training. Cognitive stimulation. Cognitive rehabilitacion. Physical activity. Technological aids. Family therapy. Environment intervention. Behavioral intervention.	no	0	no	0	no	0	No	0	no	0	no	0	En general, esta multimorbiidad se asocia a un mayor riesgo de discapacidad	5	No	0	barreras sociales como el edadismo, falta de formación…	2	Las personas anciadas afectadas por demencia presenta comorbilidad	49	no	0	no	0	un progresivo deterioro de la autonomía	5	puedas limitar o impedir la participacion plena y efectiva en la sociedad	2	no	0	no	0	no	0
41	Guia oficial de práctica clínica en Demencia	https://www.sen.es/pdf/guias/Guia_Demencias_2018.pdf	Spain	Manuel Franco	Yes		Cognitive training, cognktive stimulation. Cognitive rehabilitation; physical activity	no	0	Disponemos de evidencia para estos ensayos clínicos	13	no	0	No	0	no	0	no	0	el diagnóstico que se inicie por demencia, seguida del grado de discapacidad cognitiva y funcional que produce	5	Comportamiento sexual aberrante	3	no	0	Es importante tratar los factores de comorbilidad que pueden afectar a la cognición	10	no	0	no	0	el grado de autonomía que dicha enfermedad permite a la persona afectada, y las expectativas de remisión	13	no	0	no	0	no	0	no	0
42	Guía de Atención al Paciente con Demencia en Atención Primaria	https://drive.google.com/file/d/17zSVWQb83mT6k9Ki1UD2f34uwswxjoXI/view?usp=drive_link	Spain	Manuel Franco	No	Yes	Cognitive interventions	No	0	no	0	no	0	No	0	no	0	no	0	Se produce una discapacidad por el deterioro cognitivo	3	No	0	no	0	Hay que evaluar la comorbilidad	3	no	0	no	0	no	0	Hay que buscar la participacon de la persona con demencia	2	no	0	no	0	no	0
43	Dementia: assessment, management and support for people living with dementia and their carers	https://www.nice.org.uk/guidance/ng97	United Kingdom	Jem Bhatt	Yes	Yes	CST, Cognitive Rehabilitation, Group Reminiscence, Sleep Hygiene, carer interventions, interpersonal therapy	1. Pg 2 Line 18: "They should do so in the context of local and national priorities for funding and developing services, and in light of their duties to have due regard to the need to eliminate unlawful discrimination, to advance equality of opportunity and to reduce health inequalities." 2. Pg 8 Line 30: "ensuring that all people living with dementia have equal access to diagnosis" 3. Pg. 12 lin…	5	0		N/A	0	N/A	0	N/A	0	N/A	0	Pg 21 Line 27: "people with learning disabilities, sensory impairment (such as sight or hearing loss) or physical disabilities"; Pg 24 Line 31: "When using assessment scales to determine the severity of Alzheimer's disease, healthcare professionals should take into account any physical, sensory or learning disabilities, or communication difficulties that could affect the results and make any adju…	3	Pg 35, Line 33: "respecting the person's individual identity, sexuality and culture"	1	Pg 10, line 8: "the human value of people living with dementia (regardless of age or cognitive impairment) and their families and carers"; Pg 17, Line 31: "Be aware that young-onset Alzheimer's disease has a genetic cause in some people." Pg 18, Line 36: "Be aware that young-onset vascular dementia has a genetic cause in some people.";	2	Pg 20, line 30: "ensure it covers the management of any comorbidities"; Pg 24, line 22 "However, an alternative AChE inhibitor could be prescribed if it is considered appropriate when taking into account adverse event profile, expectations about adherence, medical comorbidity, possibility of drug interactions and dosing profiles"; Pg 30 lines 5-8 "Ensure that people living with dementia have equi…	4	Pg 10, line 16 "the importance of relationships and interactions with others to the person living with dementia, and their potential for promoting wellbeing."; Pg 37, line 24: "Engaging in a range of activities and discussions (usually in a group) that are aimed at general improvement of cognitive and social functioning"	2	0	0	Pg6, line 6: "and a reduction in a person's ability to carry out daily activities, such as shopping, washing, dressing and cooking";	1	0	0	Pg 20 line 13: "involve the person's family members or carers (as appropriate) in support and decision-making";	1	Pg 12 Line 34-38: "how the following groups can help and how to contact them: － local support groups, online forums and national charities － financial and legal advice services"	1	0	0
44	Optimising treatment and care for people with behavioural and psychological symptoms of dementia: A best practice guide for health and social care professionals	https://www.alzheimers.org.uk/sites/default/files/2018-08/Optimising%20treatment%20and%20care%20-%20best%20practice%20guide.pdf?downloadID=609	United Kingdom	Jem Bhatt	Yes	Yes	SPECIFIC: 1. p.16 Specialist psychosocial interventions. (Appropriate approaches include the Antecedent Behaviour Consequence (ASC) approach to develop individualised plans. These approaches are effective by require specialist referral). GENERAL: FIRST LINE INTERVENTIONS, ONGOING ASSESSMENT AND WATCHFUL WAITING GUIDANCE 1. Soothing and creative therapies (p. 12 Although there is not necessarily a…	N/A	N/A	N/A	N/A	N/A	N/A	N/A	N/A	N/A	N/A	N/A	N/A	N/A	N/A	N/A	N/A	N/A	N/A	N/A	N/A	Please see comment.		1. Is the person treated with dignity and respect? P. 10 2. Do the carers try to see the situation from the perspectives of the person with dementia? P.10 3. Has the person’s family or carer been consulted? P. 10 4. If the person is mobile, can they move around freely and have access to outside space? P.10 5. Does the person recognise the environment as home? Does it contain things to help them f…	10	1. This approach to care is based on understanding the person’s history and experiences (their work, life, hobbies, family, environment and religious beliefs) their likes and dislikes, and taking their perspective into account. P. 10 2. Do you know about their history, lifestyle, culture and preferences? P.10 3. What is their history, culture and interests? P.12 4. Are the person’ fears recognise…	9	1. Brief psychosocial therapies help to engage people in way that they find interesting and enjoyable. These should generally include 10-30minsutes of daily on-to-one conversation or activity based on the person’s interests, hobbies, history and ability, and feedback from their carer and/or family. P. 16	1	1. It is also important to ensure that the person has the opportunity for human contact and warm relationships with others. P.10 2. Does the person have the opportunity for relationships with others? P. 10 3. Does the person have the opportunity for stimulation and enjoyment? P.10	3	1. Do the carers help the person to feel socially confident and not alone? P.12 2. Consider the person’s relationships with others. How are these supported? P. 12	2
45	The dementia care pathway: full implementation guidance	https://www.rcpsych.ac.uk/docs/default-source/improving-care/nccmh/dementia/nccmh-dementia-care-pathway-full-implementation-guidance.pdf	United Kingdom	Jem Bhatt	Yes	Yes	Not sure - possible examples of specific interventions: "Enables optimal pharmacological and psychological interventions, including cognitive stimulation therapy, acetylcholinesterase inhibitors and memantine, which can slow the progression of dementia." "Promote the use of assistive technology, aids and adaptations for people living with dementia" (p. 27)	"Mental health service provision should be needs-led, outcome-focused, responsive and delivered in a way that empowers people to build on their strengths, promotes recovery, supports families and carers, and ensures equality and fairness for all." (p. 1, lines 3-5) "Commissioners should also ensure that services...ensure equity of access for all adults – local commissioners should make explicit h…												"Improves delivery of person-centred care, increases quality of life and reduces noncognitive symptoms." (p. 10, lines 3-4)				"Ageing populations, constraints on budgets and growing expectations from regulators and people living with dementia add to the challenges that commissioners and providers face when preparing to deliver the new dementia care pathway by 2020/21." (p. 25, lines 1-6)		"Poor recognition and management of comorbidities, including medical management: if a person has a comorbidity, there may be a poor exchange of information. For example, in 2015, 49% of admissions to inpatient care did not record a diagnosis of dementia where there was one." (p. 9, lines 23-29) "Minimises premature cognitive decline and the distress associated with coexisting physical and mental …		"(person centred support) support in engaging in meaningful daily activities that are person-centred and may take place on an individual or group basis, in a variety of settings" (p. 14, lines 4-8) "(benefits realisation plan) improved mental health, physical health and social outcomes for people living with dementia and their families and carers" (p. 28)		"(living well) I know that those who are around me and looking after me are supported. I feel included as part of society" (p. 13)		"(Evidence based dementia care) Enables short- and long-term person-centred care planning, including advance care planning,25 which enables people with dementia to live and die with dignity and in the place of their choosing while giving support to their families and carers." (p. 10, lines 13-15) "(person centred support) Support in maintaining independence, including dementia-friendly communitie…
46	A guide to psychosocial interventions in early stages of dementia (second edition)	https://explore.bps.org.uk/content/report-guideline/bpsrep.2014.rep101c	United Kingdom	Jem Bhatt	Yes	Yes	Cognitive Behavioural Therapy (CBT) Cognitive Rehabilitation (CR) Cognitive stimulation therapy (CST) and maintenance cognitive stimulation therapy (MCST) Compassion Focused Therapy Dramatherapy Life Review Therapy Reminiscence Therapy Speech and Language Therapy (SLT) Assistive Technology Involvement groups Dementia dogs Walking groups Art therapy	"Involvement groups for people with dementia can provide many opportunities such as: • meeting other people who have similar experiences to you • involvement in work to improve professional services • involvement in work to challenge stigma and prejudice." (p. 45, lines 22-25) "There is some evidence that speech and language therapy can be beneficial for people with dementia and can help to facil…		N/A				"Although you may be entitled to some financial assistance, assistive technology can involve a significant financial cost." (p. 14, lines 9-10)	1	N/A	0	N/A	0	"Occupational therapist: works with people to help them overcome the effects of a disability caused by physical or psychological illness, ageing or accident. They help people to live as independently as possible, for example in daily living activities." (p. 87, lines 1-4) "Support worker: they provide emotional and practical support to individuals and their families who struggle to live independe…		N/A	0	"These (specialist) services are designed for younger people with dementia, as well as family members and any others in their support network." (p. 73, lines 11-12) "In the UK, the term ‘young onset dementia’ typically refers to people diagnosed with dementia under the age of 65. Although people with young onset dementia can experience similar symptoms to older people with dementia, the impact on…	3	"There is evidence that psychological therapies including cognitive behaviour therapy reduce depression and anxiety and can be helpful to people living with dementia and the people close to them (Cheng et al., 2019; Cheston & Ivanecka, 2017; Orgeta et al., 2014)." (p. 17, lines 16-18)​	1	"Psychosocial interventions can help with... maintaining your social life and relationships after diagnosis." (p. 7, lines 3-4) "Occupational Therapists can suggest alternative ways of carrying out activities; provide advice on learning new approaches, with the aim of helping people to maximise their potential. For example, an Occupational Therapist can help people with the following: Self-care –…		"Through advance care planning, you are documenting your preferences and wishes for future care. This should give you: some control over the future, peace of mind, help for your partner, family, and professionals to act in accordance with your wishes when faced with decisions concerning your treatment, care or finances." (p. 11, lines 23-28)		"Psychosocial interventions can help with: coming to terms with a diagnosis of dementia; maintaining your social life and relationships after diagnosis; reducing stress and improving your mood, e.g. if feeling worried, anxious, depressed; thinking and memory (cognitive function); living independently; quality of life – maintaining health and happiness, and control over your life; support for your…	5	"Through engagement in an arts activity, such as poetry, painting, collage, singing, ceramics, dance or drama, people have the opportunity to express themselves in a non-medical environment." (p. 59, lines 10-13) "Engagement in arts activities can enhance relationships with family members and friends, enable creativity, reduce social isolation, and provide sensory stimulation." (p. 59, lines 16-2…				"Involvement groups for people with dementia can provide many opportunities such as: meeting other people who have similar experiences to you, involvement in work to improve professional services, involvement in work to challenge stigma and prejudice, finding a new sense of self-worth and purpose, developing new skills and improving confidence." (p. 45, lines 15-20)
47	Memory Services National Accreditation Programme (MSNAP): Standards for Memory Service	https://www.rcpsych.ac.uk/docs/default-source/improving-care/ccqi/quality-networks/memory-clinics-msnap/msnap-standards-6th-edition-2018.pdf?sfvrsn=d3a9bc94_2	United Kingdom	Jem Bhatt	Yes		Group & Individual Cognitive Stimulation Therapy (CST) Cognitive Rehabilitation Group reminiscince Assistive Technology and Telecare Solutions Art/creative therapies	"Psychosocial interventions and post-diagnostic support are available regardless of dementia subtype and age." (p. 44) "Patients have access to a local programme of age appropriate group cognitive stimulation therapy (CST)." (p. 44) "Patients have access to individual Cognitive Stimulation Therapy (iCST)." (p.44) "Patients have access to cognitive rehabilitation according to their clinical needs.…						"The team supports patients to access organisations, with whom they have joint working protocols, which offer: • Housing support; • Support with finances, benefits and debt management; • Social services." (p. 38)										"Patients have access to a local programme of age appropriate group cognitive stimulation therapy (CST)." (p. 44) "Psychosocial interventions and post-diagnostic support are available regardless of dementia subtype and age." (p. 44) "The team signposts younger people with dementia to structured activities such as work, education and volunteering." (p.44) "People who have participated in group cog…				"Carers are offered an assessment, and intervention/s if appropriate, for their emotional, psychological and social needs, provided by appropriately qualified professionals." (p. 45)				"Guidance: Cognitive rehabilitation constitutes an individualised approach where personally relevant goals are identified and the therapist works with the patient and his/her family to devise strategies to address these. The emphasis is on improving performance in everyday life rather than on cognitive tests, building on the patient’s strengths and developing ways of compensating for impairments"…

## Sheet: Blad2
Yes
No
